# Supplementary material for: CytoConverter: a web-based tool to convert karyotypes to genomic coordinates
Source: BMC Bioinformatics. 2019 Sep 11;20:467. doi: 10.1186/s12859-019-3062-4 (PMC6739950; doi:10.1186/s12859-019-3062-4)
Supplement: Supplementary file 2 — Sample table containing karyotypes for 943 pediatric patients from the TARGET (“Therapeutically Applicable Research To Generate Effective Treatments”; [10]) project. (TXT 54 kb) [file 12859_2019_3062_MOESM2_ESM.txt]

TARGET-20-PABHET	46,XX,t(8;21)(q22;q22)[15]
TARGET-20-PABHKY	46,XX,t(8;21)(q22;q22)[20]
TARGET-20-PACDZR	46,XX[30]
TARGET-20-PACEGD	46,XY,del(11)(q23q25)[26]
TARGET-20-PADDXZ	46,XY,t(8;21)(q22;q22),del(9)(q13q22)[22]
TARGET-20-PADZCG	46,XX[20]
TARGET-20-PADZKD	46,XX,inv(16)(p13q22)[23]/46,idem,der(10)t(10;11)(p15;q12)[9]/46,idem,t(6;17)(p25;q21)[7]
TARGET-20-PADZYC	46,XY,t(9;11;13)(p22;q23;q14)[2]/48,idem,+8,+14[21]
TARGET-20-PAEABM	46,XX,t(9;11)(p22;q23)[20]
TARGET-20-PAEAFC	46,XY[20]
TARGET-20-PAEAKL	46,XX,t(11;19)(q23;p13.1)[20]
TARGET-20-PAECBZ	46,XX[38]
TARGET-20-PAECRF	46,XY[20]
TARGET-20-PAEDKB	46,XY[20]
TARGET-20-PAEENN	46,XX,del(7)(q32),inv(16)(p13q22)[14]/46,XX[8]
TARGET-20-PAEERJ	46,XX,t(3;5)(q23;q33)[19]/46,XX[1]
TARGET-20-PAEEYP	46,XX,del(10)(p13)[30]
TARGET-20-PAEFGR	46,XX,inv(16)(p13q22)[21]/46,XX[1]
TARGET-20-PAEFHC	46,XY[20]
TARGET-20-PAEGRE	48,XX,+8,inv(16)(p13q22),+22[4]/48,idem,del(7)(q22q32)[8]/46,XX[8]
TARGET-20-PAEGRI	46,XY,t(9;11)(p22;q23)[36]
TARGET-20-PAEIKD	46,XY,t(9;11)(p22;q23)[19]/46,XY[1]
TARGET-20-PAEJBT	45,X,-Y,t(8;21)(q22;q22)[19]/46,XY[1]
TARGET-20-PAERAH	46,XY,inv(2)(p11.2q13)c,t(8;21)(q22;q22)[20]
TARGET-20-PAERXF	45,X,-Y,t(8;11;21)(q22;q21;q22),t(13;19)(q14;p11)[17]/46,XY[4]
TARGET-20-PAESVN	46,XX,t(3;5)(q2?3;q31)
TARGET-20-PAKGXN	45,XX,-8,der(10)t(10;11)(p13;q21),der(11)add(11)(p11.2)t(10;11),der(18)t(8;18)(q13;q23)[9]
TARGET-20-PAKHLK	46,XY,t(8;21)(q2;q22)[22]
TARGET-20-PAKHZW	46,XX,del(11)(q23)[20]
TARGET-20-PAKIWK	46,XY,del(9)(q22q34)[13]/46,idem,add(18)(p13)[4]/46,XY[3]
TARGET-20-PAKIYW	46,XX,t(9;11)(p22;q23)[15]/46,XX[3]
TARGET-20-PAKKBK	46,XX,+1,der(1;16)(q10;p10),-2,-14,+2mar[19]/46,XX[1]
TARGET-20-PAKKIM	46,XY[20]
TARGET-20-PAKKZR	45,XY,add(2)(q33),add(4)(q21),add(12)(p13),-14,-16,+22[10]
TARGET-20-PAKLPD	46,XX,t(11;19)(q23;p13)[20]
TARGET-20-PAKRUP	46,XY,t(8;21)(q22;q22)[19]
TARGET-20-PAKRZG	46,XX[25]
TARGET-20-PAKTCX	46,XX,t(11;19)(q23;p13.1)
TARGET-20-PAKTGM	46,XY[20]
TARGET-20-PAKTLL	46,XY[19]/nonclonal[1]
TARGET-20-PAKVGI	46,XX,t(7;10;16)(p15;q23;p11.2),del(13)(q12q21)[10]/49,idem,+X,+6,+21[8]/46,XX[10]
TARGET-20-PAKVYM	46,XY,inv(16)(p13.1q22)[20]
TARGET-20-PAKXJR	46,XX,t(9;11)(p22;q23)[18]
TARGET-20-PAKXVC	46,XY,add(7)(q22),der(8)t(8;21)(q22;q22),der(9)t(8;9)(q24.3;p12)der(21)t(8;21)(q22;q22)t(8;9)(q24.3;p12)[20]
TARGET-20-PALATT	46,XY[23]
TARGET-20-PALBCI	46,XY,del(9)(q22)[13]/47,XY,+8[2]/46,XY[5]
TARGET-20-PALBYP	46,XX[25]
TARGET-20-PALFVW	46,XX,t(8;21)(q22;q22)[20]
TARGET-20-PALFZW	47,XY,+8[20]
TARGET-20-PALGKX	46,XX,der(7)t(7;9)(q22;q13),t(8;21)(q22;q22),add(9)(q13)[20]
TARGET-20-PALHVV	46,XY[30]
TARGET-20-PALKYG	46,XY[19]
TARGET-20-PALNAT	46,XY[30]
TARGET-20-PALVKV	46,XX,inv(16)(p13.1q22)[19]
TARGET-20-PAMVVP	46,XY[20]
TARGET-20-PAMYAS	46,XY[20]. nuc ish AML1-ETO positive ~30% of cells consistent with a t(8;21).
TARGET-20-PAMYGX	46,XX,del(11)(q21q23)[19]/46,XX[1]
TARGET-20-PAMYJX	46,XX,t(6;9)(p23;q34)[20]
TARGET-20-PAMYVU	46,XX,inv(16)(p13.1q22)[20]
TARGET-20-PAMYWW	46,XX[20]
TARGET-20-PANAEV	46,XY[24]
TARGET-20-PANASY	46,XY[20] entered not reviewed
TARGET-20-PANATK	47,XX,der(7)t(7;16)(p13;q22),+8,der(16)t(7;16)inv(16)(p13.1q22)[20]
TARGET-20-PANBWF	46,XY[20]
TARGET-20-PANBYS	48,XY,+Y,inv(16)(p13.1q22),+22[16]/46,idem,-Y,der(3)t(3;17)(p25;q21),-17[2]/46,XY[2]
TARGET-20-PANBZH	46,XY, inv(16)(p13.1q22),i(17)(q10)[18]
TARGET-20-PANCSC	46,XX[20]
TARGET-20-PANDDC	46,XX[20]
TARGET-20-PANDER	46,XX,t(8;21)(q22;q22)[20]
TARGET-20-PANDIX	46,XY[30]
TARGET-20-PANFMG	47,XY,+8,t(9;11)(p22;q23)[20]
TARGET-20-PANGCM	46,XY,inv(16)(p13.1q22)[13]/46,XY[6]
TARGET-20-PANGDN	46,XY[20]
TARGET-20-PANGFV	46,XX,inv(16)(p13.1q22)[14]/46,idem,add(7)(q36)[6]
TARGET-20-PANGJY	46,XX,der(15)t(1;15)(q12;q26)[12]
TARGET-20-PANGTF	46,XX[20]
TARGET-20-PANHWD	46,XX,t(6;9)(p23;q34)[20]
TARGET-20-PANHYK	45,X,-Y,t(8;21)(q22;q22)[20] REPORT ONLY
TARGET-20-PANIGD	46,XX[20]
TARGET-20-PANILV	46,XX,inv(16)(p13.1q22)[19]/46,XX[1]
TARGET-20-PANINI	46,XY
TARGET-20-PANJGR	46,XY,t(8;12;21)(q22;p11.2;q22)[20]
TARGET-20-PANJTK	46,XY,t(8;21)(q22;q22)[20]
TARGET-20-PANJVI	46,XY,t(2;21)(q11.2;q22),add(16)(p13.3)[17]/46,XY[2]
TARGET-20-PANKBX	46,XY,t(9;11)(p22;q23)[15]/46,XY[5]
TARGET-20-PANKCE	47,XY,+8[20]
TARGET-20-PANKEF	48,XY,+4,+8,t(8;21)(q22;q22)[20]
TARGET-20-PANKKE	46,XY,inv(16)(p13.1q22)[18] [report only]
TARGET-20-PANKNB	46,XY[35] REPORT ONLY
TARGET-20-PANLIR	46,Xy[20]
TARGET-20-PANLIZ	47,XY,+8,t(8;21)(q22;q22)[13]/46,XY[7]
TARGET-20-PANLJK	46,XX,t(16;21)(24;q22)[3]/47,idem,+8[12]/46,XX[5]
TARGET-20-PANLJN	46,XY[20]
TARGET-20-PANLKB	46,XX,add(15)(q26)[7]/46,XX[4] REPORT ONLY
TARGET-20-PANLLX	46,XY[20]
TARGET-20-PANLRE	46,XY,t(8;21)(q22;q22)[20]
TARGET-20-PANLXM	46,XX[20]
TARGET-20-PANMEM	46,XY,t(9;11)(p22;q23)[20]
TARGET-20-PANNBM	46,XY,r(7)(p11.2q11.2)[19]/45,XY,-7[1] [FISH r(7)= 88%, -7=7%, nl=5%] REPORT ONLY
TARGET-20-PANNHB	46,XX,del(7)(q32q34),t(8;21)(q22;q22)[17]/45,idem,-X[3] REPORT ONLY
TARGET-20-PANNJI	47,XY,+21[15]
TARGET-20-PANPKN	46,XY,t(9;11)(p22;q23)[20] REPORT ONLY
TARGET-20-PANPSF	52,XY,+4,del(5)(q31),+6,+del(6)(q14),add(10)(p13),del(13)(q12q21),add(19)(p13 .3),+21,+mar1,+mar2[12]: REPORT ONLY NOT REVIEWED
TARGET-20-PANPSV	46,XY,t(11;19)(q23;p13.3)[19]/46,XY[12] REPORT ONLY
TARGET-20-PANPTM	46,XY,inv(16)(p13.1q22)[20]
TARGET-20-PANRIK	46,XY[20] REPORT ONLY
TARGET-20-PANRWM	47,XY,+8[8]/46,XY[12] REPORT ONLY
TARGET-20-PANSBH	46,XY,ider(16)(q10)del(16)(q22)[[30]
TARGET-20-PANSJB	46,XY[20]
TARGET-20-PANTCT	47,XY,+8,t(11;19)(q23;p13.3)[20] REPORT ONLY
TARGET-20-PANTIV	46,XY[20] REPORT ONLY
TARGET-20-PANTNA	46,XY,der(1)t(1;1)(q42;p22),der(1)t(1;1)(p34;q21),t(6;9)(p25;p22)c,t(11;16)(q25;p11.2)[9]/46,idem,del(13)(q12q22)[10]
TARGET-20-PANTPW	46,XX[20] [REPORT ONLY]
TARGET-20-PANTRL	47,XX,+der(1;19)(q10;q10)[20] [MLL+ 37.5% nuclei cryptic] REPORT ONLY
TARGET-20-PANTWV	46,XX,t(6;11)(q27;q23)[20] [cryptic observed by FISH only]
TARGET-20-PANTXR	46,XY,t(6;9)(p23;q34)[19]/46,XY[1]
TARGET-20-PANUDS	47,XY,+9[19]/48,idem,+8[7]
TARGET-20-PANUTB	46,XX,inv(16)(p13q22)23]/46,XX[2]
TARGET-20-PANUTX	46,XY,t(6;9)(p23;q34)[20] REPORT ONLY
TARGET-20-PANUUA	46,XX,inv(16)(p13.1q22)[16]/46,idem,t(17;19)(q11.2;q13.3)[4] REPORT ONLY
TARGET-20-PANVGE	47,XY,inv(16)(p13.1q22),+22[20]
TARGET-20-PANVGP	46,XY,t(8;20;21)(q22;q13.1;q22),del(9)(q22q34)[20]
TARGET-20-PANVUF	47,XX,+X,-19,+mar[cp20] REPORT ONLY
TARGET-20-PANWHP	46,XX,inv(16)(p13.1q22)[16]/46,XX[4]
TARGET-20-PANWNI	46,XX,inv(16)(p13.1q22)[20]
TARGET-20-PANXAF	47,XY,t(7;12)(q36;p13),+19[12]/48,idem,+8[8]
TARGET-20-PANXPU	47,XY,+8[4]/46,XY[16] REPORT ONLY
TARGET-20-PANXWX	46,XX,t(9;11)(p22;q23)[19]/46,idem,+8[1]
TARGET-20-PANYGP	46,XY,inv(16)(p13.1q22)[19]/46,XY[1]
TARGET-20-PANYNR	46,XY,inv(16)(p13.1q22)[11]/92,idemx2[2]/89,idemx2,-Y,-7,-9[4]/46,XY[4]
TARGET-20-PANZCU	46,XY,t(4;7)(q25;p15),inv(16)(p13.1q22)[18]/46,idem,t(5;18)(q35;q11.2),add(13)(p11.2)[2]
TARGET-20-PANZKA	46,XX,t(9;11)(p22;q23)[22]
TARGET-20-PANZWB	46,XY,t(8;16)(q22;q22.1)[22]/46,XY[2]
TARGET-20-PANZXI	46,XY,t(8;21)(q22;q22)[19]
TARGET-20-PAPAEG	46,XY[20]
TARGET-20-PAPAJE	46,XX,t(6;11)(q27;q23),t(15;19)(q24;p13.3)[14]/92,idemx2,add(5)(q13)
TARGET-20-PAPAPD	46,XX[20]
TARGET-20-PAPAWN	46,XY,inv(16)(p13.1q22)[14]/46,XY[16]
TARGET-20-PAPBEJ	47,XX,der(6)t(6;12;7)(p12;p13;p22),der(7)t(6;12;7)del(7)(q11.2),der(12)t(6;12;7),r(9)(p12q12),+19[16]46,idem,-r(9)[3]/46,XX[1]
TARGET-20-PAPRND	45,X,-Y,der(8)t(8;8)(p23;q22)t(8;21)(q22;q22),del(9)(q22q34)
TARGET-20-PAPSCM	46,XX
TARGET-20-PAPUEM	46,XX,t(8;21)(q22;q22)[4]/45,idem,-X[14]
TARGET-20-PAPUNR	46,XX,del(9)(q13q22)[7]/46,XX[13]
TARGET-20-PAPUPC	49,X,add(X)(p11.2),del(2)(p21p25),add(7)(p13),+10,+18,+19[4]/46,XX[13]
TARGET-20-PAPUSR	47,XY,+8[15]/46,XY[5]
TARGET-20-PAPVCN	46,XY,inv(16)(p13.1q22)[20]
TARGET-20-PAPVDV	46,XY,t(2;21;8)(p21;q22;q22)[20]
TARGET-20-PAPVGE	46,XY,t(8;21)(q22;q22)[20]
TARGET-20-PAPVKG	45,X,-X,t(8;21)(q22;q22)[20]/46,XX[2]
TARGET-20-PAPVWB	46,XX,t(9;11)(p22;q23)[20]
TARGET-20-PAPVZK	46,XY,inv(16)(p13.1q22)[20]
TARGET-20-PAPWDW	46,XX[20]
TARGET-20-PAPWFN	47,XY,t(1;4)(q23;p15.1)?c,+21[16]/92,idemx2[3]/46,XY,t(1;4)(q23;p15.1)?c[1]
TARGET-20-PAPWHS	46,XY,t(8;21)(q22;q22)[21]
TARGET-20-PAPWIU	46,XX
TARGET-20-PAPWYK	46,XX,inv(16)(p13.1q22)[20]
TARGET-20-PAPWZR	46,XX,t(6;11)(q27;q23)[20]
TARGET-20-PAPXAZ	46,XY,t(10;11)(p11.2;q23)[20]
TARGET-20-PAPXJG	46,XY,t(7;19)(q22;q13.3),del(13)(q12q22)[7]/46,idem,del(1)(p13p22),-del(13),add(17)(q23)[14]
TARGET-20-PAPXJT	46,XY,t(8;21)(q22;q22)[14]/46,XY[6]
TARGET-20-PAPXRJ	46,XX,t(6;9)(p23;q34)[12]/46,XX,der(6)t(6;9)(p23;q34),idic(9)(q11)[7]/46,XX[1]
TARGET-20-PAPXUF	46,XY[22]
TARGET-20-PAPXWI	46,XX,inv(16)(p13.1q22)[20]
TARGET-20-PAPYSY	46,XX,del(9)(q12q34)[14]/46,XX[6]
TARGET-20-PAPYUI	46,XY,inv(16)(p13.1q22)[10]/46,XY,der(16)inv(16)t(1;16)(q21;q22)[2]/46,XY[8]
TARGET-20-PAPZCL	46,XY,del(5)(q13q31)[13]/46,XY[7]
TARGET-20-PAPZCZ	46,XX,t(11;22)(p13;q11.2)[11]/46,XX[9]
TARGET-20-PAPZFV	46,XY[20]
TARGET-20-PAPZIZ	46,XY,t(?5;11)(p15;q23)[21]
TARGET-20-PAPZJT	46,XX,inv(11)(p15q22)[11]/46,idem,del(13)(q12q14)[8]/46,XX[1]
TARGET-20-PAPZLT	46,XY,t(9;11)(p22;q23)[10]/45,idem,-7[10]
TARGET-20-PAPZTC	46,XX,t(6;11)(q27;q23)[17]/46,XX[4]
TARGET-20-PAPZXN	46,XX,del(2)(q33q37),t(8;21)(q22;q22)[18]/46,XX[2]
TARGET-20-PAPZYJ	46,XX, cryp ins(10;11)(p12;q23q23)[11]/46,XX[9]
TARGET-20-PAPZYS	46,XY[20]
TARGET-20-PAPZZE	47, XY,+21[2]/46,XY[29]
TARGET-20-PARAEF	46,XY,t(9;11)(p22;q23)[17]/52,idem,+7,+8,+der(9)t(9;11),+15,+17,+21[1]/46,XY[2]
TARGET-20-PARAEG	48,XY,r(21)c,+r(21),+r(21)[14]/46,XY,r(21)c
TARGET-20-PARAFA	46,XX,der(4)t(4;18)(q35;q21.3)c
TARGET-20-PARAHF	46,XY,inv(16)(p13.1q22)[20]
TARGET-20-PARAIC	46,XX[30]
TARGET-20-PARAJX	47,XY,+15,t(20;21)(q11.2;q22)[19]/46,XY[1]
TARGET-20-PARANT	46,XY[29]
TARGET-20-PARAPD	46,XY,add(5)(q35)[24]
TARGET-20-PARASV	47,XY,+8,t(10;11)(p12;q23)[10]
TARGET-20-PARAUM	45,X,-Y,t(8;21)(q22;q22)[17]/46,XY[3]
TARGET-20-PARBCV	46,XX,del(7)(q22q32)[6]/46,XX,del(9)(q22q34)[5]/46,XX[13]
TARGET-20-PARBEL	46,XX[20]
TARGET-20-PARBFJ	46,XY[60]
TARGET-20-PARBFZ	46,XX,t(8;21)(q22;q22)[20]
TARGET-20-PARBGF	46,XY,add(1)(p13),cryp ins(10;11)(p12;q23q23),del(15)(q22)[16]/46,XY[2]
TARGET-20-PARBIU	Inadequate. ish MLL sep
TARGET-20-PARBLP	46,XX,add(13)(q32)c
TARGET-20-PARBLV	46,XX,inv(16)(p13.1q22)[2]/46,idem,t(9;22;13)(q34;q11.2;q14)[19]
TARGET-20-PARBRA	46,XX,t(10;11)(p11.2;q23)[20]
TARGET-20-PARBTC	46,XY,t(9;11)(p22;q23),der(13)t(8;13)(q21.2;q22)[7]/46,idem,der(7)t(1;7)(q21;q36)[3]/46,XY[10]
TARGET-20-PARBVE	46,XY,t(16;16)(p13.1;q22)[13]/46,idem,del(7)(q22q32)[7]
TARGET-20-PARBXE	46,XX,inv(8)(q11.2q24.1),der(11)t(11;12)(q13;q13)t(11;12)(q23;q24.3),der(12)t(11;12)t(11;12),del(15)(q22q24)
TARGET-20-PARBZJ	46,XX,der(2)t(2;12)(q33;p12),add(12)(p12)[131]/46,XX[2]
TARGET-20-PARCAU	46,XX,t(6;9)(p23;q34)
TARGET-20-PARCCH	46,XY[20]
TARGET-20-PARCEC	46,XX[19]
TARGET-20-PARCEV	47,XX,+8[12]
TARGET-20-PARCHW	46,XY,inv(16)(p13.1q22)[17]/46,XY[3]
TARGET-20-PARCIN	46,XX,t(6;9)(p23;q34)[20]
TARGET-20-PARCRW	46,XY[20]
TARGET-20-PARCTW	46,XY
TARGET-20-PARCUD	46,XX[20]
TARGET-20-PARCUK	46,XX,del(10)(q22q24),t(11;11)(p15;q13.1),-16,+mar[16]/46,XX[4],
TARGET-20-PARCVP	46,XX,t(8;21)(q22;q22][20]
TARGET-20-PARCVS	44,X,-Y,der(8)t(8;21)(q22;q22),-21,der(21)t(8;21)(q22;q22)i(21)(q10)[20]
TARGET-20-PARCZL	46,XX,t(15;21)(q22;q22), cryp ins(8;21)(q22;q22q22)[19].ish der(8)ins(8;21)(q22;q22)(ETO+,RUNX1+)
TARGET-20-PARCZP	45,X,-X,t(1;21;8)(q42;q22;q22)[18]/46,XX[2]
TARGET-20-PARDDA	45,X,-Y,t(8;21)(q22;q22)[18]
TARGET-20-PARDDU	46,XY[20]
TARGET-20-PARDDY	47,XY,del(5)(p15.1),i(7)(q10),add(14)(q32),+21[21]
TARGET-20-PARDEV	46,XX[20]
TARGET-20-PARDFM	46,XY,t(8;21)(q22;q22),del(9)(q11q22)[15]/46,XY[5]
TARGET-20-PARDFR	47,XY,+8[2]/46,XY[18]
TARGET-20-PARDKT	56,XX,+3,+5,+6,+8,+8,+12,+15,+17,+19,+21[12]/46,XX[8]
TARGET-20-PARDLT	46,XX,t(12;16)(q13;q24), cryp ins(?;21)(?;q22q22)[19]/46,XX[1]
TARGET-20-PARDLW	46,XX,dic(12;17)(p11.1;p11.1),+mar[1]/48,sl,+7,+8[2]/50,sdl1,+8,+18[3]/51,sdl2,+13[2]
TARGET-20-PARDMG	46,XX,inv(16)(p13.1q22)[20]
TARGET-20-PARDPM	46,XX,inv(16)(p13.1q22)[20]
TARGET-20-PARDRM	46,XX,t(7;11;9)(p15;p15;q22)[23]
TARGET-20-PARDYG	46,XX[30]
TARGET-20-PARDYL	46,XY,der(10)(10pter->10p12::10q21->10p12::11q23->11q21::11q24->11qter),der(11)(11pter->11p15::11q21->11p15::
TARGET-20-PARDZW	46,XX[30]
TARGET-20-PAREEC	57,X,t(X:10)(p11.2;p11.2),+i(1)(q10),+3,+5,+6,+6,+7,+8,+13,+17,+20,+22[6]/46,XX[14]
TARGET-20-PAREFM	46,XX,inv(16)(p13.1q22)[20]
TARGET-20-PAREHK	46,XY[20]
TARGET-20-PAREHP	46,XY,t(9;11)(p22;q23)[12]/46,XY[8]
TARGET-20-PARENB	45,X,-X,t(8;21)(q22;q22)[20]
TARGET-20-PARERV	46,XX,add(5)(q22),+add(5)(q22),-7[17]/46,XX[8]
TARGET-20-PARFAL	47,XY,t(10;11)(p13;q21),+19[2]/46,idem,der(7;11)(q10;q10)[4]/46,idem,psu dic(7;11)(p22;p11.2)[4]/46,idem,der(7;19)(q10;q10),+mar[4]/46,XY[5]
TARGET-20-PARFGK	46,XY, cryp ins(X;11)(q27;q23q23)[20]
TARGET-20-PARFIW	46,XX,t(1;22)(p13;q13.1)[15]/46,XX[5]
TARGET-20-PARFJN	46,XX,t(11;19)(q23;p13.1)[9]/46,XX[12]
TARGET-20-PARFKS	47,XX,t(11;19)(q23;p13.1),+neo(13)(qter->q21.2::q21.2->qter)[18]/48,idem,+neo(13)[2]
TARGET-20-PARFLB	46,XY[30]
TARGET-20-PARFMY	46,XY[20]
TARGET-20-PARFPI	46,XY,t(8;21)(q22;q22)[20]
TARGET-20-PARFRN	46,XY,t(11;19)(q23;p13.3)[20]
TARGET-20-PARFUZ	46,XY,t(8;21)(q22;q22)[20]
TARGET-20-PARFVC	46,XY[21]
TARGET-20-PARFWM	46,XX[20]
TARGET-20-PARFXF	46,XY,t(3;21)(q26;q22)[20]
TARGET-20-PARFZP	47,XY,+8,t(9;11)(p22;q23)[20]
TARGET-20-PARGDB	46,XX,t(7;11)(p15;p15)[20]
TARGET-20-PARGKA	46,XX,t(6;9)(p23;q34)[20]
TARGET-20-PARGMH	46,XX,inv(16)(p13q22),+22[20]
TARGET-20-PARGSY	45,X,-Y,t(9;11)(p22;q23)[18]/46,XY[2]
TARGET-20-PARGTF	46,XY,t(5;6)(q33;q22)[20]
TARGET-20-PARGTL	45,X,-X,t(8;21)(q22;q22)[18]/46,XY[2]
TARGET-20-PARGTR	46,XX,cryp add(11)(q23). ish MLL sep (del 3'MLL)
TARGET-20-PARGVC	45,X,-Y,t(8;21)(q22;q22),add(13)(p11.2),add(22)(p11.2)
TARGET-20-PARGYS	46,XX,inv(16)(p13.1q22)[20]
TARGET-20-PARHBA	46,XX[26]
TARGET-20-PARHJA	46,XY,t(11;19)(q23;p13.1)[19]/46,XY[1]
TARGET-20-PARHJL	46,XX[20]
TARGET-20-PARHJV	46,XY,add(11)(p11.2),inv(16)(p13.1q22)[17]/46,XY[3]
TARGET-20-PARHKJ	47,Y,t(X;11)(q24;q23),+13[15]/47,idem,-13,+19[2]/46,XY[3]
TARGET-20-PARHKX	47,XY,+10[6]/46,XY[10]
TARGET-20-PARHKY	45,XY,-16,der(21)t(16;21)(p11.2;q22)[19]/46,XY[1]
TARGET-20-PARHKZ	50,XY,+6,+7,t(7;10)(p15;q11.2),+8,+19[6]/46,XY[13]
TARGET-20-PARHPP	46,XX[48]
TARGET-20-PARHSA	46,XX,t(8;16)(p11.2;p13.3)[19]/46,XX[1]
TARGET-20-PARHUP	46,XY[20]
TARGET-20-PARHVI	46,XY,der(2)t(2;16)(p11.2;q22),der(16)inv(16)(p13q22)t(2;16)(p11.2;q22)[20]
TARGET-20-PARHVK	46,XX,ins(6;11)(q27;q22q23.3)[17]/46,XX[3]
TARGET-20-PARHYP	46,XY,t(8;21)(q22;q22)[20]
TARGET-20-PARIAP	46,XY,i(17)(q10)[11]/46,XY[8]/46,XY,t(15;22)(q24;q13)[1]
TARGET-20-PARIEG	47,XX,t(7;11)(p15;p15),+8[20]
TARGET-20-PARIFD	46,XX,t(9;11)(p22;q23)[20]
TARGET-20-PARIHK	47,XY,+8[8]/46,XY[16]
TARGET-20-PARILH	45,X,-X[20]
TARGET-20-PARIMT	46,XX,inv(16)(p13.1q22)[19]/46,idem,del(7)(q22)[1]
TARGET-20-PARINM	46,XY[20]
TARGET-20-PARIYB	46,XY,inv(16)(p13q22)[20]
TARGET-20-PARIYP	46,XX,t(9;11)(p22;q23)[20]
TARGET-20-PARIZR	45,X,-Y,ins(21;8)(q22.1;q13q22.1)[20]
TARGET-20-PARJCR	46,XX,cryp add(11)(q23). ish MLL sep (del 3'MLL)
TARGET-20-PARJET	46,XY,t(8;21)(q22;q22)[1]/45,idem,-Y[19]
TARGET-20-PARJGD	48,XY,-7,+8,+18,+22[cp15]/48,idem,-6,+12,+13,+19,+mar[cp3]/46,XY[2]
TARGET-20-PARJHP	49,XX,t(8;21)(q22;q22),+del(13)(q12q22)x3[18]/50,idem,+del(13)[3]/46,XX[1]
TARGET-20-PARJKM	48,XX,+8,ins(10;11)(p12;q23q13.1),+21[8]/46,XX[12]
TARGET-20-PARJLW	46,XX[40]
TARGET-20-PARJRG	46,XX,inv(16)(p13.1q22)[17]/46,XX[3]
TARGET-20-PARJUJ	46,XY,t(8;21)(q22;q22)[13]/45,idem,-Y[6]/46,XY[1]
TARGET-20-PARJVI	45,X,-Y,t(8;21)(q22;q22)[20]
TARGET-20-PARJVU	46,XY,t(8;21)(q22;q22)[20]
TARGET-20-PARJWH	46,XY,del(1)(p36.1),der(7)r(7)(p22q36)dup(7)(q11.2q22),t(8;22)(p11.2;q13)[17]/47,idem,+i(8)(q10)[2]
TARGET-20-PARJYP	46,XX,inv(16)(p13.1q22)
TARGET-20-PARKCX	46,XX,t(9;11)(p22;q23)[20]
TARGET-20-PARKFB	46,XY,derI10)t(10;21;11)(p12;q22;q23)inv(11)(q13q23),der(11)t(11;21)(q13;q22),der(21)t(10;21)(p12;q22)[3]/47,idem,+4[17]
TARGET-20-PARKGB	46,XY,t(11;19)(q23'p13.1)[18]/46,idem,del(10)(p11.2)
TARGET-20-PARKHV	45,X,-Y[17]/46,XY[3]
TARGET-20-PARKJW	45,XY,t(10;11)(p12;q23),der(13;14)(q10;q10)c[19]/45,idem,der(11)t(1;11)(q10;p15)t(10;11)[2]
TARGET-20-PARKJZ	46,XX,t(4;11)(q21;q23),der(7)del(7)(p?)del(7)(q?),der(18)del(q?),del(18)(q?)[2]
TARGET-20-PARKLC	47,XY,-13,add(17)(q21),+21,+21[1]/47,idem,t(3;18)(p21;q23)[6]/48,idem,+6,-21,+22[cp4]/46,XY[9]
TARGET-20-PARKSH	46,XY[35]
TARGET-20-PARKSY	46,XY,der(21)(dup(21)(q22q22)t(8;21)(q11.2;q22)[20]
TARGET-20-PARKUY	45,X,-Y,t(8;21)(q22;q22),del(9)(q12q22)[20].ish ins(1;8)(q23;q22q22) [cryptic ins ETO in 1q23]
TARGET-20-PARLFE	46,XX[20]
TARGET-20-PARLGT	46,XY,t(3;9;22;7)(q21;q34;q11.2;q22)[2]/46,XY[18]
TARGET-20-PARLHW	47,XX,+8[19]/46,XX[1]
TARGET-20-PARLMY	46,XX,t(8;21)(q22;q22)[13]/47,idem,+6[7]
TARGET-20-PARLSW	46,XX,inv(16)(p13.1q22)[20]
TARGET-20-PARLUS	46,XX,t(8;21)(q22;q22)[20]
TARGET-20-PARLVL	46,XY[20]
TARGET-20-PARLXL	46,XX,der(6)ins(6;11)(p24;q21q24),cryp MLL sep[17]/46,XX[2]
TARGET-20-PARLYD	46,XY[20]
TARGET-20-PARLYJ	46,XY,-3,der(5)(3?qter->q25::5p13->5q?15::5q33->5qter),der(7)(3?q::5?q15->5q33::7p13->7qter),der(8)t(5;8)(p?13;p23),der(9)t(9;15)(q34;q11.2),-15,-18,der(18)t(18;21)(q23;q21),add(19)(p13.3),+der(?)t(?;3)(?;p14),+mar1,+mar2[15]/46,sl,add(22)(p11.2)[4]/46,s?Ǫ
TARGET-20-PARMGH	46,XY,add(14)(q32)[6]/46,XY[33]
TARGET-20-PARMGX	46,XX,inv(16)(p13.1q22)[15]/47,idem,+22[5]
TARGET-20-PARMHD	46,XX,cryp ins(17;21)(p13;q22q22)[20].ish AML1 sep
TARGET-20-PARMIX	46,XY,inv(16)(p13.1q22)[10]/46,idem,t(1;2;14)(q25;p21;q24)[10]
TARGET-20-PARMIZ	46,XX[21]
TARGET-20-PARMLW	46,XX,t(9;11)(p22;q23)[2]/46,idem,add(13)(p13)[16]/46,XX[2]
TARGET-20-PARMME	46,XX[20]
TARGET-20-PARMMN	46,XX,t(8;21)(q22;q22)[2]/46,idem,del(7)(q32)[23]
TARGET-20-PARMMZ	46,XX,ins(15;11)(q13;q23q25),t(15;19)(q15;q13.1)[21]/46,XX[1]
TARGET-20-PARMPM	46,XY,-1,del(7)(q22q34),ins(8;11)(q23;q13q23.3)inv(11)(q23.3q23.3),der(17)t(1;17)(q21;q25),+r[3]/48,idem,+ins(8;11),+21[3]/46,XY[6]
TARGET-20-PARMST	46,XX,t(9;11)(p22;q23)[18]/47,idem,+8[2]
TARGET-20-PARMTD	46,XY,del(7)(q22q36)[20]
TARGET-20-PARMZC	46,XY[20]
TARGET-20-PARMZF	46,XX,inv(16)(p13.1q22)[20]
TARGET-20-PARNFR	46,XY,t(9;11)(p22;q23)[11]/47,idem,+21[9]
TARGET-20-PARNFZ	45,X,-Y,t(8;21)(q22;q22)[20]/46,XY[1]
TARGET-20-PARNIA	47,XY,t(9;11)(p22;q23),+19[4]/48,idem,+18[5]/46,XY[11]
TARGET-20-PARNIH	46,XX,t(8;21)(q22;q22)[20]
TARGET-20-PARNIL	46,XY,inv(16)(p13.1q22)[13]
TARGET-20-PARNIN	46,X,der(X)cryp ins(X;11)(q22;q23q23)t(X;6)(q24;p21.3),der(6)t(X;6)(p24;p21.3)[?].ish ins(X;11)(5?��MLL+;3?��MLL+)
TARGET-20-PARNJC	46,XY,t(8;21)(q22;q22)[20]
TARGET-20-PARNNT	46,XY,t(1;11)(q32;p15)[20]
TARGET-20-PARNNX	45,XY,-7[20]
TARGET-20-PARNPC	46,XY,inv(16)(p13.1q22)
TARGET-20-PARNPF	45,XY,-7[20]
TARGET-20-PARNTM	46,XY[21]
TARGET-20-PARNXW	46,XX[30]
TARGET-20-PARNZW	47,XY,+8[20]
TARGET-20-PARPBA	46,XX,t(4;21;11)(q35;q11.2;q22)[16]/46,XX[4]
TARGET-20-PARPBF	46,XY,add(2)(q35)[5]/46,sl,del(9)(q12q32)[3]/47,sdl1,+8[12]
TARGET-20-PARPCT	46,XY,ins(11;9)(q23;p13p22)[17]/46,XY[3]
TARGET-20-PARPDS	48,XX,+X,+8[3]/51,XX,+X,+X,+10,dup(12)(q13q15),+19,+21[2]/46,XX[3]
TARGET-20-PARPEK	46,XY,der(10)(10pter->10p12::11q23->11q22::10p12->10q22::11q23->11q24::10q22->10qter),del(11)(q22q24)[22]/46,XY[1]
TARGET-20-PARPHH	47,XX,+21[7]/46,XX[13]
TARGET-20-PARPLC	46,XY,t(3;5)(q25;q35)[11]
TARGET-20-PARPPY	46,XY,t(8;21)(q22;q22)[20]
TARGET-20-PARPVZ	46,XX,t(6;9)(p23;q34)[20]
TARGET-20-PARPWL	47,XY,inv(16)(p13.1q22),+22[13]/48,idem,+8[2]
TARGET-20-PARPZP	46,XY,t(11;17)(q23;q21)[6]/46,idem,add(12)(p11.2)[5]/45,idem,dic(12;14)(p11.2;p11.2)[3]/46,XY[6]
TARGET-20-PARRAD	48,XX,+8,+13[6]/46,XX[14]
TARGET-20-PARRBK	46,XY,t(9;11)(p22;q23)[14]/46,XY[18]
TARGET-20-PARRDD	46,XX[54]
TARGET-20-PARRFC	46,XY,inv(16)(p13.1q22)[20]
TARGET-20-PARRHB	46,XX,t(6;11)(q27;q23)[20]
TARGET-20-PARRMF	46,XX,inv(11)(q23q25)[19]/46,XX[1]
TARGET-20-PARRPM	Inadequate. ish CBFB sep [consistent with inv(16)/t(16;16)]
TARGET-20-PARRYL	46,XX[20]
TARGET-20-PARSAA	46,XY,inv(16)(p13.1q22)[10]/78,<3N>,XYY,+4,+8,+15,inv(16)(p13.1q22),+17,+19,+21,+22[8]/46,XY[2]
TARGET-20-PARSAN	46,XY,9ph,t(16;17)(p13.1;p13.3) ?Ǫ
TARGET-20-PARSFK	46,XX,der(3)inv(3)(p21q25)t(3;9)(p25;p12),der(9)t(3;9)(p25;p12),cryp ins(10;3)(q11.2;q26q26)[19]/46,XX[1].ish EVI1 sep
TARGET-20-PARSGE	46,XX[20]
TARGET-20-PARSGS	46,XX[20]
TARGET-20-PARSHM	46,XX,inv(16)(p13.1q22)[22]
TARGET-20-PARSIN	50,X,- Y,+3,der(7)t(1;7)(q21;q36),+8,+9,dup(17)(q21q25),add(18)(q22),+21,+mar[10] /50,idem,-dup(17),i(17)(q10)[6]/46,XY[4]
TARGET-20-PARSKR	46,XX[40]
TARGET-20-PARSRR	46,XY[20]
TARGET-20-PARSTU	46,XY,t(9;11)(p22;q23)[18]/46,XY[2]
TARGET-20-PARSXZ	47,XX,t(4;9)(q31.3;p22),+8,t(9;11)(p22;q23)[20]
TARGET-20-PARTAL	46,XX,inv(16)(p13.1q22)[20]
TARGET-20-PARTBN	46,XY,t(8;10;21)(q22;q11.2;q22),del(9)(q13q32)[20]
TARGET-20-PARTST	46,XY,t(8;21)(q22;q22)[3]/47,idem,+8[18]
TARGET-20-PARTVG	46,XY,ins(11;10)(q23;p11.2p13)[17]/46,XY[3]
TARGET-20-PARTVP	47,XX,+3[13]/46,XX[7]
TARGET-20-PARTWN	46,XX,inv(16)(p13.1q22)[26]
TARGET-20-PARTWY	46,XY,t(9;11)(p22;q23)[20]
TARGET-20-PARTXH	46,XY,del(6)(q15q22)[4]/46,XY[17]
TARGET-20-PARTYK	46,XY[30]
TARGET-20-PARTYV	46,XY[20]
TARGET-20-PARUAD	46,XX,inv(16)(p13.1q22)[18]/46,sl,der(18)t(11;18)(q13;q23)[3]/46,XX[1]
TARGET-20-PARUBE	46,XX,der(10)t(10;11)(p12;q13)inv(11)(q13q23),der(11)t(10;11)(p12;q13)[14]/46,idem,i(8)(q10)[2]/47,idem,+8[2]/48,idem,+8,+20[2]
TARGET-20-PARUBT	46,XX[20]
TARGET-20-PARUCB	47,XY,+21[2]/46,XY[18]
TARGET-20-PARUDL	46,XY,inv(16)(p13.1q22)[25]
TARGET-20-PARUEX	46,XX[20]
TARGET-20-PARUMT	46,XY[20]
TARGET-20-PARUNX	48,XX,+der(6)t(1;6)(q21;q27),t(7;12)(q36;p13),+19[18] [t(7;12) nuc ish ETV6 sep]
TARGET-20-PARURW	46,XY,t(8;21)(q22;q22)[20]
TARGET-20-PARURX	47,XX,+8[15]/46,XX[5]
TARGET-20-PARUSN	46,XX,add(5)(q33),del(7)(q22),inv(16)(p13.1q22)[19]/46,XX[1]
TARGET-20-PARUTH	46,XY[20].nuc ish CBFBx3[22%]
TARGET-20-PARUUB	45,X,-X,t(8;21)(q22;q22)[20]
TARGET-20-PARUVB	47,XY,der(7)ins(12;7)(p13;q36q31),der(11)t(11;16)(p13;q22),der(12)(12qter- >12p13::7q36->7q31::11p13->11pter),del(16)(q22),+19[20]
TARGET-20-PARUWX	47,XY,+8[5]/46,XY[23]
TARGET-20-PARUXJ	46,XX,t(10;11)(p11.2;q23)[20]
TARGET-20-PARUZS	46,XX[20]
TARGET-20-PARVAF	46,XX,del(5)(q31q35),add(6)(q23), add(9)(p13),-10,add(10)(p13),+mar[2]/46,XX[18]
TARGET-20-PARVAI	46,XX,t(3;5)(q25;q35)[23]
TARGET-20-PARVAM	46,XX[20]
TARGET-20-PARVLH	51,XX,+2,+6,+10,+19,+22[20]
TARGET-20-PARVLP	45,XY,-7[20]
TARGET-20-PARVRG	46,XY[20]
TARGET-20-PARVSF	46,XY[20]
TARGET-20-PARVSX	46,XX,t(9;11)(p22;q23)[20]
TARGET-20-PARVTI	48,XY,+8,+9,inv(16)(p13.1q22)[18]/46,XY[2]
TARGET-20-PARVUA	47,XY,+8[12]
TARGET-20-PARVUC	46,XX,cryp ins(X;11)(q26;q23q23)[20]
TARGET-20-PARVXT	45,X,-X,t(8;21)(q22;q22),del(9)(q13q32)[20]
TARGET-20-PARVZU	46,XX,t(4;11)(p11.2;q23)[10]/46,XX[10]
TARGET-20-PARWAS	46,XY,t(9;11)(p22;q23),add(20)(p13)[20]
TARGET-20-PARWCG	46,XX,t(16;21)(p11.2;q22)[13]/46,XX[7]
TARGET-20-PARWDZ	47,XX,+der(1;5)(q10;p10),t(9;11)(p22;q23)[20]
TARGET-20-PARWNS	46,XY[20]
TARGET-20-PARWPW	46,XY[30]
TARGET-20-PARWWW	46,XY,t(8;21)(q22;q22)[46]/46,XY[4]
TARGET-20-PARWXS	46,XX,t(9;11)(p22;q23)[22]/46,idem,+12[2]/46,XX[6]
TARGET-20-PARWXU	46,XY,del(11)(p11.2p15)[15]/46,XY[5]
TARGET-20-PARXBF	46,XX[20]
TARGET-20-PARXBT	46,XY,inv(16)(p13.1q22)[20]
TARGET-20-PARXCG	46,XY[21]
TARGET-20-PARXDI	45,X,-Y,add(7)(q22),t(8;21)(q22;q22)[21]
TARGET-20-PARXEC	46,XY,t(9;11)(p22;q23)[20]
TARGET-20-PARXJW	45,X,-Y,t(8;21)(q22;q22)[10]/45,idem,add(15)(p11.2)[5]/46,XY[5]
TARGET-20-PARXMP	48,XY,der(3)t(3;13)(p24;q14),+6,der(6)t(3;6)(p23;q23)x2,der(13)t(6;13)(q 23;q12),+21[6]/46,XY[14]
TARGET-20-PARXNG	46,XY[21]
TARGET-20-PARXNP	46,XY,inv(16)(p13.1q22)[18]/46,XY[2]
TARGET-20-PARXVI	46,XY[20]
TARGET-20-PARXYC	45,X,-Y,t(8;21)(q22;q22)[19]/46,XY[1]
TARGET-20-PARXZP	46,XX,der(10)t(10;11)(p12;q23)inv(11)(q13q23),der(11)t(10;11)(p12;q13),add(16 )(q24)[20]
TARGET-20-PARYCG	46,XX,t(6;9)(p23;q34)[20]
TARGET-20-PARYEB	46,XY[20]
TARGET-20-PARYFA	46,XY,del(9)(q13q22)[5]/46,XY[17]
TARGET-20-PARYFN	46,XX,inv(16)(p13.1q22)[2]
TARGET-20-PARYFP	47,XY,+8[20]
TARGET-20-PARYGA	46,XY[20]
TARGET-20-PARYHR	46,XX[20]
TARGET-20-PARYIB	46,XY,t(9;11)(p22;q23)[15]/46,XY[5]
TARGET-20-PARYLX	45,X,-Y,t(8;21)(q22;q22)[20]
TARGET-20-PARYTI	48,XX,+14,inv(16)(p13.1q22),+22[20]
TARGET-20-PARYVW	90,XXXX,t(2;12)(q33;p13)x2,-15,-18[28]
TARGET-20-PARYXV	46,XX,i(17)(q10)[20]
TARGET-20-PARZGM	46,XX,der(10)inv(11)(q13q24)inv(11)(q23q23)t(10;11)(p12;q13),der(11)t(10;11), +mar[3]/46,idem,del(1)(p34.1p34.3),-9,+mar[8]/46,XX[3]
TARGET-20-PARZHI	46,XX,-10,inv(11)(q12q23.3),add(15)(q15),+mar[5]/46,XX[16]
TARGET-20-PARZHT	46,XX,t(8;21)(q22;q22)[20]
TARGET-20-PARZMZ	46,XX,inv(16)(p13.1q22)[20]
TARGET-20-PARZPD	46,XX,t(9;11)(p22;q23)[29]
TARGET-20-PARZUU	46,XY,t(8;21)(q22;q22)[20]
TARGET-20-PARZVA	46,XY,t(6;9)(p23;q34)[20]
TARGET-20-PARZVE	47,XY,+8,t(9;11)(p22;q23)[20]
TARGET-20-PARZWH	46,XY[55]
TARGET-20-PARZYF	46,XX[20]
TARGET-20-PARZYL	46,XX,inv(16)(p13.1q22)[5]/46,XX[15]
TARGET-20-PARZYN	46,XX,der(10)(?10pter->10p12.3::11q23(3'MLL)::?::11q23(5'MLL)->10p12.3->10qter),der(11)(11pter->11q23::10p12.3::11q2?4->?11qter) CRYPTIC
TARGET-20-PASADG	46,XY,t(1;21;8)(q32;q22;q22)[20]
TARGET-20-PASAFH	46,XX,t(8;21)(q22;q22)[20]
TARGET-20-PASAFM	46,XY[20]
TARGET-20-PASAMY	45,X,-X,t(8;21)(q22;q22)[10]/46,XX[7]
TARGET-20-PASANH	47,XX,inv(16)(p13.1q22),+22[20]
TARGET-20-PASANW	46,XY[38]
TARGET-20-PASARF	46,XY[20]
TARGET-20-PASARK	47,XY,+8[9]/46,XY[2]
TARGET-20-PASARM	46,XX,t(11;19)(q23;p13.3)[3]/48,sl,+8,+8[14]/49,sdl1,+13[3]
TARGET-20-PASASN	46,XY,t(8;15)(p21;q15),t(10;11)(q22;q23)[21]/46,XY[3]
TARGET-20-PASAUN	45,X,-Y,t(8;21)(q22;q22)[20]
TARGET-20-PASAUT	53,XX,t(1;22)(p13;q13),+der(1)t(1;22)(p13;q13),+2,+6,+9,+10,+13,+21[10]/46,XX[5]
TARGET-20-PASAWH	46,XX,t(8;21)(q22;q22)[20]/45,-X,idem,add(7)(q32)[9]
TARGET-20-PASAXB	46,XY,t(9;11)(q22;q23)[20]
TARGET-20-PASAYA	46,XX,t(6;9)(p23;q34)[20]
TARGET-20-PASAZL	46,XY,der(9)t(1;9)(q12;q12),del(20)(q11.2q13.1)[13]/46,XY[7]
TARGET-20-PASBAX	46,Y,der(X)t(X;4)(q22;q21),der(4)t(X;4)(q22;q21)del(4)(q13q21),t(6;16)(p23;q13),i(9)(q10),cryp ins(10;11)(p12;q23q23),add(12)(p13)[20]
TARGET-20-PASBBE	46,XY,del(7)(p11.2p15)[6]/46,XY[64]
TARGET-20-PASBBF	PB=47,XY,+8[1]/46,XY[26] FISH ETOx3 (26%) BM=ND [pt died -Ineligible]
TARGET-20-PASBCT	46,XY,t(8;21)(q22;q22)[8]/45,idem,-Y[12]
TARGET-20-PASBDC	48,XX,t(6;21)(q13;q22),+der(6)t(6;21),+19[12]/46,XX[8]
TARGET-20-PASBGE	47,XY,+8[5]/46,XY[15]
TARGET-20-PASBGZ	47,XY,+i(1)(q10)[12]/46,XY[8]
TARGET-20-PASBHI	46,XY,t(8;21)(q22;q22),del(9)(q13q22)[20]
TARGET-20-PASBII	45,X,-Y,t(8;21)(q22;q22)[18]/46,XY[2]
TARGET-20-PASBNA	46,XY,inv(16)(p13.1q22)[20]
TARGET-20-PASBPK	47,XY,+19[23]
TARGET-20-PASBPW	46,XY,t(8;21)(q22;q22)[20]
TARGET-20-PASBRA	46,XY[21]
TARGET-20-PASBST	45,X,-X, t(8;21)(q22;q22)[20]
TARGET-20-PASBYL	46,XX,t(11;19)(q23;p13.1)[11]/47,idem,+8[9]
TARGET-20-PASCAF	46,XX,t(6;9)(p23;q34)[20]
TARGET-20-PASCBW	46,XY[21]
TARGET-20-PASCCS	46,XY[40]
TARGET-20-PASCDM	45,X,-Y,t(8;21)(q22;q22)
TARGET-20-PASCFS	46,XY,t(11;19)(q23;p13.1)
TARGET-20-PASCFW	50,XX,+7,+8,+10,der(17)t(2;17)(q21;p13),+19[14]/46,XX[11]
TARGET-20-PASCGC	46,XX,?dup(3)(q24q26.2)[4]/46,XX[12]
TARGET-20-PASCGR	46,XX,del(10)(p13),der(11)t(11;12)(q13;q24.1),der(12)t(11;12)(q13;q24.1)inv(11)(q23q13)/46,idem,add(12)(p11.2)
TARGET-20-PASCIG	46,XY[24]
TARGET-20-PASCKD	48,XX,+6,+8[16]/46,XX[4]
TARGET-20-PASCRP	45,X,-Y,t(8;21)(q22;q22)[25]
TARGET-20-PASCRZ	47,XY,+10,t(16;21)(p11.2;q22)[2]/50,idem,+8,+12,+22[3]/47,idem,der(2)t(1;2)( q21;q31)[6]/48,idem,t(2;15)(q11.2;q11.2),+22[7]/44-47,idem,add(17)(q25)[2]
TARGET-20-PASCWG	47,XX,der(1;17)(q10;q10),del(6)(q13q21),t(8;12)(q11.2;p11.2),+22[14]/46,XX[6]
TARGET-20-PASDET	46,XY[20]
TARGET-20-PASDFK	45,X,-X,t(8;21)(q22;q22)[16]/46,XX[5]
TARGET-20-PASDGX	46,XY,t(1;12)(p36.1;q13),add(4)(q25),t(6;11)(q27;q23),t(7;20)(q22;q13)[21]/46,XY[1]
TARGET-20-PASDIR	47,XY,+8[3]/46,XY[17]
TARGET-20-PASDJY	47,XY,+8[20]
TARGET-20-PASDNU	46,XX,t(9;11)(p22;q23)[5]/46,XX[7]
TARGET-20-PASDSN	46,XX,del(7)(q22q34)[20]
TARGET-20-PASDUD	46,XX[20]
TARGET-20-PASDVA	46,X,add(X)(q26),t(10;11)(q22;p11.2),inv(16)(p13.1q22)[17]/46,XX[3]
TARGET-20-PASDXF	48,XY,+2,r(7)(?p22->q11.3::q11.3->q31),add(9)(p13), der(9)t(7;9)(q31;p13),+19[13]/46,XY[17]
TARGET-20-PASDZT	46,XX,inv(16)(p13.1q22)[20]
TARGET-20-PASECW	46,XY[20]
TARGET-20-PASEFD	46,XY,der(2)t(2;10)(p13;p12),der(10)t(2;10)(p13;p12)ins(10;11)(p12;q23q13),del(11)(q13q23)[15]/46,XY[15]
TARGET-20-PASEGC	46,XX[20]
TARGET-20-PASEHH	46,XY[20]
TARGET-20-PASELF	46,XX,inv(16)(p13.1q22)[13]/46,XX[7]
TARGET-20-PASELK	47,XX,+8,add(8)(p23.3),del(13)(q12q32)[17]/46,XX[3]
TARGET-20-PASENE	46,XY,t(11;17)(q21;q25)[5]/46,XY[1]
TARGET-20-PASEYM	45,X,-X,t(9;11)(p22;q23)[18]/45,X,-X?c[2]
TARGET-20-PASFEW	46,XX,add(22)(q13.3)[18]/46,XX[2]
TARGET-20-PASFFS	46,X,der(Y)ins(Y;*11)(p11.3;q13q22),der(10)ins(10;*11)(p12;q23q21),der(11)ins( Y;11)ins(10;11)
TARGET-20-PASFFX	45,X,-Y,t(8;21)(q22;q22),del(9)(q12q22)[20]
TARGET-20-PASFIE	46,XX,der(8)t(8;11)(q22;q23),ins(9;11)(p22;q23q13),der(11)t(11;15)(q13;q22)der(15)t(8;15)(q22;q22)[20].ish der(8)t(8;11)(3'MLL+),ins(9;11)(5'MLL+),der(11)t(11;15)(MLL-)
TARGET-20-PASFIT	45,X,-X,t(8;21)(q22;q22)[16]/46,XX[4]
TARGET-20-PASFJB	46,XY,inv(16)(p13.1q22)[29]
TARGET-20-PASFLM	46,XY[59]
TARGET-20-PASFLW	46,X,-Y,+8,t(8;21)(q22;q22)[20]
TARGET-20-PASFMX	46,XX,del(5)(q15), cryp t(7;21)(p22;q22)[13]/~92,idemx2, add(11)(p15),+mar[cp7].ish AML1 sep
TARGET-20-PASFNP	46,XY,inv(11)(p14q23)[16]/46,XY[4]
TARGET-20-PASFRD	49,XX,+8,t(9;11)(p22;q23),+der(9)t(9;11)(p22;q23),+mar[19]/46,XX[1]
TARGET-20-PASFTR	46,XY,t(16;21)(q24;q22)[20]
TARGET-20-PASFVP	46,XY[20]
TARGET-20-PASFWI	46,XX,cryp add(11)(q23). ish MLL sep
TARGET-20-PASFXF	47,XX,+8[6]/46,XX[14]
TARGET-20-PASFZB	46,XY,der(2)t(2;16)(q21;p13.2),der(16)t(2;16)(q21;p13.2)add(2)(q37)[19]/46,XY[1]
TARGET-20-PASGAE	46,XY,der(9)t(9;11)(q34;q23),der(10)ins(10;11)(p12;q23q23),der(11)t(9;11)(q34;q23)del(11)(q23q23)[5]/46,XY[15]
TARGET-20-PASGCB	46,XX[20]
TARGET-20-PASGCE	46,XY,t(1;6;11)(q21;q27;q23)[19]/46,XY[1]
TARGET-20-PASGEM	46,XY[27]
TARGET-20-PASGFI	46,XX,inv(16)(p13.1q22)[20]
TARGET-20-PASGGK	46,XX,t(6;11;10)(q27;q23;p12)[19]/46,XX[1]
TARGET-20-PASGKA	46,XX,del(7)(q31q36),inv(16)(p13.1q22)[13]/46,idem,der(5)t(5;11)(q35;q13)[4]/ 46,idem,dup(11)(q14q25)[2]/46,XX[1]
TARGET-20-PASGML	46,XY,cryp ins(X;11)(q28;q23q23)
TARGET-20-PASGMZ	46,XX[20]
TARGET-20-PASGWE	46,XY[30]
TARGET-20-PASGWH	46,XY,del(9)(q13q22)[16]/46,XY[4]
TARGET-20-PASGXY	47,XY,+8[28]/46,XY[2]
TARGET-20-PASGZK	46,XY[20]
TARGET-20-PASGZS	46,XX,t(6;11)(q27;q23)[24]
TARGET-20-PASGZV	46,XY,inv(16)(p13.1q22)[16]/46,XY[4]
TARGET-20-PASHBI	45,X,-Y,t(8;21)(q22;q22)[19]
TARGET-20-PASHHH	84,XXX,-X,-1,-2,-4,-5,add(5)(q33)x2,-7,-9,+10,-11,-14,-16,-18,+20,+21,+21,-22,add(22)(q11.2)[13]/46,XX[7]
TARGET-20-PASHLE	50,XX,+2,+4,add(7)(p12),del(7)(p15p21),+17,add(17)(p11.2),+mar[cp2]/46,XX[21]
TARGET-20-PASHMK	46,XY[40]
TARGET-20-PASHWN	46,XX[20]
TARGET-20-PASHWV	47,XY,t(1;3)(p13;q23),+der(1)t(1;3)(p13;q23),del(17)(p11.2p13)[12]/47,idem,add(22)(p11.2)[6]
TARGET-20-PASHYZ	45,X,-X,t(8;21)(q22;q22)[20]
TARGET-20-PASHZX	46,XY[20]
TARGET-20-PASIAI	47,XY,der(1)t(1;11)(q25;q23),+8,ins(9;11)(p22;q13q23), der(11)t(1;11)(q25;q13)[18]/46,XY[2]
TARGET-20-PASIBG	47,XY,t(7;12)(q36;p13),+19[20]
TARGET-20-PASICM	46,XX,t(3;16)(p11.2;q24)[15]/46,idem,i(21)(q10)[4]/46,XX[1]
TARGET-20-PASIEJ	46,XX[20]
TARGET-20-PASIEP	46,XY[30]
TARGET-20-PASILA	46,XY[19]
TARGET-20-PASINA	46,XX,t(8;21)(q22;q22)[25]/46,idem,del(11)(q21q24)[3]/46,XX[2]
TARGET-20-PASINN	46,XY,t(16;21)(p11.2;q22)[20]
TARGET-20-PASIZX	46,XX[30]
TARGET-20-PASJCL	45,XY,-7[[20]
TARGET-20-PASJDV	46,XY,del(7)(q22q36)[18]/46,XY[2]
TARGET-20-PASJEJ	45,X,-Y,add(2)(q34),t(8;21)(q22;q22)[20]
TARGET-20-PASJGZ	46,XX,del(3)(q21q26),del(13)(q12q14)[14]/48,idem,+6,+8[2]/46,XX[4]
TARGET-20-PASJIM	53,XX,+4,+6,+8,t(9;11)(p22;q23),+14,+15,+19,+21[17]/46,XX[3]
TARGET-20-PASJNM	46,XX[20]
TARGET-20-PASJPW	46,XX,t(6;11)(q27;q23),add(12)(p11.2)[5]/48,sl,+der(6)t(6;11),+19[5]/49,sdl1,+X[10]
TARGET-20-PASJRD	47,X,der(X)t(X;1)(q28;q21),+mar[20]
TARGET-20-PASJTM	46,XY,t(3;21)(q25;q22.3),del(5)(q31),r(7)(::p22->q36::?p15->?p22::),der(11)(11pter->11q13::11q24->11q22::7p15->7pter)
TARGET-20-PASJXN	46,XX,t(3;11)(p13;q23)[7]/47,idem,+8[10]/46,XX[3]
TARGET-20-PASJYX	46,XX,t(1;4)(q21;p16),t(11;19)(q23;p13.3)[20]/46,XXc
TARGET-20-PASJZX	46,XY[20]
TARGET-20-PASKAS	46,X,t(X;11)(q28;q13)[20]
TARGET-20-PASKDS	46,XX,t(8;21)(q22;q22)[16]/46,XX[4]
TARGET-20-PASKFN	45,X,-Y,t(8;21)(q22;q22)[15]/45,XY[2]
TARGET-20-PASKGD	47,XX,+4,add(13)(q34)[10]/46,XX[10]
TARGET-20-PASKGH	46,XY[20]
TARGET-20-PASKIH	47,XX,+8[20]
TARGET-20-PASKJE	46,XX,t(15;20)(q14;p12)[2]/46,XX[18]
TARGET-20-PASKMZ	46,XY,t(8;21)(q22;q22),del(9)(q12q22)[30]
TARGET-20-PASKNV	46,XX,inv(16)(p13.1q22)[11]/46,XX[9]
TARGET-20-PASKPI	47,XX,+8[8]/48,idem,+14[3]/46,XX[10]
TARGET-20-PASKRJ	46,XY[30]
TARGET-20-PASKRM	46,XX,inv(16)(p13.1q22)[20]
TARGET-20-PASKUA	46,XY[30]
TARGET-20-PASLCC	46,XX,t(8;21)(q22;q22),del(9)(q22q34)[18]/46,XX[3]
TARGET-20-PASLDL	46,X,-X,+8,t(8;21)(q22;q22)[20]
TARGET-20-PASLGD	46,XX,add(7)(q22),t(8;21)(q22;q22)[10]/47,idem,+der(21)t(8;21)(q22;q22)[7]/46,XX[3]
TARGET-20-PASLHH	46,XY[20]
TARGET-20-PASLMR	46,XY[20]
TARGET-20-PASLPE	46,XY,del(5)(q31q34),t(6;11)(q27;q23),add(12)(p13)[21]
TARGET-20-PASLPU	46,XY,ins(8;21)(q22;q22q21),del(9)(q13q22)[20]
TARGET-20-PASLSD	46,XX,t(9;11)(p22;q23)[14]/46,XX[6]
TARGET-20-PASLSI	45,X,-X,t(8;21)(q22;q22)[14]/46,XX[6]
TARGET-20-PASLTF	46,XY[20]
TARGET-20-PASLTS	46,XX,inv(2)(p11.2q13)?c,t(11;19)(q23;p13.1)[19]/46,XX,inv(2)(p11.2q13)?c
TARGET-20-PASLYX	46,XX[20]
TARGET-20-PASMGW	46,XY,t(10;11)(p12;q23)[25]
TARGET-20-PASMHY	46,XY,inv(16)(p13.1q22)[5]/46,idem,del(7)(q22q34)[5]
TARGET-20-PASMPC	45,X,-Y,t(8;21)(q22;q22),del(11)(q21q22)[20]
TARGET-20-PASMRU	45,XY,-7[20]
TARGET-20-PASMSI	46,XX,t(9;11)(p22;q23)[20]
TARGET-20-PASMSZ	46,XX[20]
TARGET-20-PASMTB	45,X,-Y,t(16;21)(q24;q22)[20] [split RUNX1]
TARGET-20-PASMTH	46,X,t(X;11)(q24;q23)[19]/46,XX[1]
TARGET-20-PASMTK	45,XX,-7[20]
TARGET-20-PASMYP	46,XY[20]
TARGET-20-PASMYS	47,XX,+8[19]/46,XX[1]
TARGET-20-PASNAL	46,XX,t(8;21)(q22;q22)[4]/45,idem,-X[16]
TARGET-20-PASNDA	47,XY,+21[17]/46,XY[3]
TARGET-20-PASNDH	47,XY,+12[17]/46,XY[3]
TARGET-20-PASNIY	48,XX,t(5;9;11;9)(q11.2;p22;q23;q22),+der(5)(t(5;9;11;9),+8[20]
TARGET-20-PASNKC	46,XX,t(8;16)(p11.2;p13.3)[20]
TARGET-20-PASNLR	46,XY,del(4)(p12p15.2),der(8)(8pter->8p22::16q22->16q24:: 16q12.1->16q23::4p12->4p15.2::8p11.2->8qter),der(16)(16pter->16q12.1::8p12->8p22::16q23->16qter),del(16)(q22q24)[14]/46,XY[7]
TARGET-20-PASNRB	46,XX,del(7)(q22q34),inv(16)(p13.1q22)[19]/46,XX,+9,inv(16)(p13.1q22)[1]
TARGET-20-PASNXB	45,XY,add(4)(p14),add(6)(p21.3),del(7)(p15),psu dic(19;12)(p13.3;p13)[6]/46,XY[17]
TARGET-20-PASNYB	46,XY[20]
TARGET-20-PASPFE	46,XY,t(9;11)(p22;q23)[20]
TARGET-20-PASPGA	46,XX[20]
TARGET-20-PASPIX	46,XX,t(11;20)(p15;q11.2)[20]
TARGET-20-PASPKE	46,XX,t(5;21;8)(q31;q22;q22)[20]
TARGET-20-PASPLH	45,XY,-7[20]
TARGET-20-PASPLU	46,XY[20]
TARGET-20-PASPMF	46,XX[37]
TARGET-20-PASPSV	46,XX,t(8;21)(q22;q22)[1]/45,idem,-X[18]/46,XX[1]
TARGET-20-PASPTM	46,XX[20]
TARGET-20-PASPTW	45,X,-X,t(8;21)(q22;q22),del(9)(q13q22)[20]
TARGET-20-PASPWC	46,XY,del(5)(q31q34)[10]/46,XY,del(9)(q12q32)[2]/46,XY[8]
TARGET-20-PASPWZ	46,XX,inv(7)(q11.2q22),t(8;22)(p11.2;q13.3)[20]/46,XXc
TARGET-20-PASPXG	45,X,-Y,t(8;21)(q22;q22)[20]
TARGET-20-PASPXN	45,XX,-7[18]/46,XX[4]
TARGET-20-PASPYR	46,XX,ins(10;11)(p12;q23q13)[20]
TARGET-20-PASRAT	46,XX[20]
TARGET-20-PASRCW	46,XY,der(9)t(9;11)(p21;q24),der(11)(11pter->11q13::9p21->9p22::11q23->11q24::11q13->11q23::9p22->9pter)[17]/46,XY[3]
TARGET-20-PASREH	46,XY,t(8;21)(q22;q22)[10]/46,idem,add(7)(q31)[10]
TARGET-20-PASRIN	45,XX,-7[19]/46,XX[1]
TARGET-20-PASRJL	46,XY,der(10)ins(10;11)(p11.2;q13q23)inv(11)(q13q23),del(11)(q13q23)[20]
TARGET-20-PASRLS	46,XX[20]
TARGET-20-PASRRB	47,XY,+8[8]/46,XY[3]
TARGET-20-PASRRL	46,XY[20]
TARGET-20-PASRSS	47,XY,+21[6]/47,idem,inv(6)(p24q21)[13]/46,XY[1]
TARGET-20-PASRSY	46,XY,del(13)(q12q22)[8]/46,XY[12]
TARGET-20-PASRTP	46,XX[21]
TARGET-20-PASRUJ	47,XY,+8[13]/46,XY[7]
TARGET-20-PASRZX	46,XY,t(8;21)(q22;q22)[18]/92,idem x2[2]
TARGET-20-PASSBI	46,XY,t(11;17)(p15;q21)[19]/46,XY[1]
TARGET-20-PASSDX	46,XY,inv(16)(p13.1q22)[17]/46,XY[3]
TARGET-20-PASSGX	46,XY,inv(16)(p13.1q22)[20]
TARGET-20-PASSHZ	46,XX,t(8;21)(q22;q22)[20]
TARGET-20-PASSNX	43,XX,del(1)(q21q32),del(2)(q33q37),-3,-5,der(6)t(1;6)(q21;q21),-9,add(12)(p11.2),-13,add(16)(q22),der(17)t(3;17)(q12;p13),der(22)t(3;22)(p21;q13),+mar[7]/74,XXX,+X,del(1)(q21q32)x2,+6,der(6)t(1;6)(q21;q21)x2,-9,+12,-13,+14,+16,add(16)(q22)x2,+20,+21[8]/?Ǫ
TARGET-20-PASSPT	45,XY,inv(3)(q21q26.2),-7
TARGET-20-PASSSI	46,XY,cryp ins(10;11)(p12;q23q23)
TARGET-20-PASSUW	47,XY,+8,t(8;21)(q22;q22)[20]
TARGET-20-PASSVI	46,X,t(X;16;8)(q22;p13.3;p11.2)[14]/46,XX[6]
TARGET-20-PASSWG	46,XX,der(10)ins(10;11)(p12;q23q23),der(11)t(11;14)(q23;q32.3)del(11)(q23q23),der(14)t(11;14)(q23;q32.3)[18]/46,XX[2] [cryptic MLL split, IGH split]
TARGET-20-PASSYV	48,XY,+8,+8[11]
TARGET-20-PASTBK	46,XX[20]
TARGET-20-PASTEI	46,XY,inv(16)(p13.1q22)[11]/46,XY[9]
TARGET-20-PASTHA	46,XY,t(11;19)(q23;p13.3)[23]
TARGET-20-PASTIE	46,XY,t(10;11)(p12;q23)[8]/45,idem,-10,t(10;12)(q12;p11.2)[12]
TARGET-20-PASTJT	46,XY,t(11;17)(q23;q12)[16]/46,XY[4]
TARGET-20-PASTPU	46,XX[20]
TARGET-20-PASTSH	46,XX[20]
TARGET-20-PASTTJ	47,XX,add(3)(q21),add(5)(p14),add(10)(q26),der(11)add(11)(p13)del(11)(q13q22),+21[21]
TARGET-20-PASTTW	46,XX,+21[15]/46,XX[5]
TARGET-20-PASTUH	46,XX,t(11;19)(q23;p13.1)[15]/46,idem,-X,+8[3]/46,XX[2]
TARGET-20-PASTVM	46,XY[20]
TARGET-20-PASTWE	45,X,-Y,ins(21;8)(q22;q24.3q22)[19]/46,XY[1]
TARGET-20-PASTXM	46,XX[25]
TARGET-20-PASTZD	46,XY,der(6)t(1;6)(q12;p25),t(9;11)(p22;q23)[9]/46,idem,-der(6),der(7)t(1;7)(q31;p22)[7]/46,idem,-der(6),add(4)(p16)[2]/46,XY[2]
TARGET-20-PASTZU	46,XY[20]
TARGET-20-PASUAF	46,XX,der(16)inv(16)(p13.1q22)del(16)(q23)[28]/46,XX[1]
TARGET-20-PASUCA	46,Y,der(X)dup(X)(q13q28)cryp ins(X;11)(q27;q23q23),del(11)(q21q23)[13]/46,idem,-del(11),der(11)(pter->q21::q23->q13->q21::q23->qter)[5]/46,XY[2]
TARGET-20-PASUGU	46,XX,inv(16)(p13.1q22)[20]
TARGET-20-PASUHK	45,XX,dic(4;20)(q12;q11.2),der(7)(t(1;7)(q25;p22),t(8;16)(q13;q11.2),der(14)(4qter->4q12::20q11.2->20q?13.3::14p12->14qter)[14]/46,XX[6]
TARGET-20-PASULX	46,XX[20]
TARGET-20-PASUMD	46,XX,t(8;21)(q22;q22)[19]/46,XX[1]
TARGET-20-PASUNF	46,XX[20]
TARGET-20-PASURM	46,XX,t(6;9)(p22;q34)[20]
TARGET-20-PASURR	47,XX,+8,inv(16)(p13.1q22)[12]/46,XX[8]
TARGET-20-PASUUD	46,XY,der(7)t(7;22)(q22;q11.1),inv(16)(p13.1q22)[11]/46,XY[14]
TARGET-20-PASUUP	46,XY,add(3)(q21),der(16)ins(16)(q22p13.1p13.1),t(16;20)(q22;q13.3)[18]/46,XY[2]
TARGET-20-PASUVD	46,XX,t(8;21)(q22;q22),del(9)(q21.2q22.3)[18]/45,X,idem,-X[2]
TARGET-20-PASVAN	46,XY,t(9;11)(p22;q23)[19]/46,XY[1]
TARGET-20-PASVMU	46,XX,inv(16)(p13.1q22)[1]/47,idem,+19[6]/47,idem,+8,-19[1]
TARGET-20-PASVPC	46,XY[20]
TARGET-20-PASVPJ	46,XY[21]
TARGET-20-PASVSS	47,XY,+21[17]/46,XY[3]
TARGET-20-PASVTP	46,XY[19]
TARGET-20-PASVUI	46,XX,t(12;13)(p13;q14)[10]/46,XX[1]
TARGET-20-PASVVM	47,XX,+8,inv(16)(p13.1q22)[15]/46,XX[5]
TARGET-20-PASVVS	46,Y,der(X)t(X;11)(q24;q23),der(11)(11pter->11q21::11q23->11q23::Xq24->Xqter),inv(12)(p13q13),ins(20;11)(p11.2;q23q21)[16]/47,idem,+2[3]/46,XY[1]
TARGET-20-PASVWE	46,XX,inv(16)(p13.1q22)[20]
TARGET-20-PASVWK	47,XX,der(5)t(5;17)(p13;q21)t(1;5)(q21;q31),der(17)t(5;17)(p13;q21),+19[7]/ 56,idem,+2,+4,+5,+6,+10,+13,+20,+21,+22[cp13]/46,XX[1]
TARGET-20-PASVWW	46,XX,del(11)(q14q23.1)[12]/46,XX[8]
TARGET-20-PASVYA	46,XY[20]
TARGET-20-PASVYL	46,XY,t(11;19)(q23;p13.3)[20]
TARGET-20-PASVZC	46,XY[20]
TARGET-20-PASWAJ	46,XX,cryp ins(11;6)(q23;q27q27)
TARGET-20-PASWAT	46,XX[30]
TARGET-20-PASWBI	46,XY[20]
TARGET-20-PASWER	46,XY[20]
TARGET-20-PASWGL	46,XX,inv(16)(p13.1q22)[20]
TARGET-20-PASWGS	46,XX,t(5;13)(q15;q12)[2]/51,idem,+X,+8,+11,+15,+19[14]/46,XX[4]
TARGET-20-PASWIM	46,XX[20]
TARGET-20-PASWLN	46,XX,t(9;11)(p22;q23)[20]
TARGET-20-PASWMP	Inadequate. ish MLL sep
TARGET-20-PASWNZ	46,XX[20]
TARGET-20-PASWPT	45,X,-Y,t(8;21)(q22;q22)[9}/46,idem,+4[11]
TARGET-20-PASWTG	46,XX,add(5)(p15.1),t(11;12)(q13;p13),del(13)(q11q13),del(13)(q12q14)[18]/46,XX[2]
TARGET-20-PASWTY	46,XX,t(9;11)(p22;q23)[17]/46,XX[9]
TARGET-20-PASWVH	48,XX,+6,+8[13]/46,XX[7]
TARGET-20-PASWWD	46,XX,der(10)t(10;11)(q26;q23),der(11)t(10;11)(q26;q23)del(11)(q14q22)[20]
TARGET-20-PASXAH	46,XX,t(8;21)(q22;q22)[14]/91,idemx2,-11[6]
TARGET-20-PASXAP	46,XX,inv(16)(p13.1q22)[20]
TARGET-20-PASXDS	46,XY[20]
TARGET-20-PASXEA	46,XY,t(9;11)(p22;q23)[20]/46,XY[1]
TARGET-20-PASXGT	46,XY,der(9)t(9;11)(9qter->9p22::11q13->11q21::11q23->11q21::11q23->11qter),der(11)t(9;11)(11pter->11q13::11q23->11q23::9p22->9pter)[15]/46,XY[5]
TARGET-20-PASXIS	47,XY,+10[3]/46,XY[17]
TARGET-20-PASXJY	46,XY[20]
TARGET-20-PASXKT	46,XX,t(11;17)(q23;q25)[20]
TARGET-20-PASXLJ	46,XY[20]
TARGET-20-PASXNR	45,XX,-16,der(21)t(16;21)(p11.2;q22)[28]/45,idem,t(3;7)(p21;q32)[4]
TARGET-20-PASXNT	45,X,-Y,t(8;21)(q22;q22),del(9)(q13q21)[20]
TARGET-20-PASXSF	46,XX[20]
TARGET-20-PASXSS	46,XY,inv(16)(p13.1q22)[20]
TARGET-20-PASXVC	46,XY[20]
TARGET-20-PASXWN	46,XX,t(1;4)(q44;q21),der(9)(9pter->??::9p22->9q34.1::22q11.1->22q13.1::11q23->11qter),der(9)t(9;9)(p13;q34.3)t(9;11)(p22;q23),der(22)t(9;22)(q34.1;q11.1)[20]
TARGET-20-PASXYG	46,XX,t(8;21)(q22;q22)[5]/45,idem,-X[15]
TARGET-20-PASYBB	46,XX[20]
TARGET-20-PASYCJ	47,XX,del(9)(q13q22),+21[15]/46,XX[5]
TARGET-20-PASYDA	46,XY[20]
TARGET-20-PASYDC	46,XY,inv(16)(p13.1q22)[20]
TARGET-20-PASYJI	46,XX,inv(16)(p13.1q22)[18]/46,XX[2]
TARGET-20-PASYJL	46,XY[20]
TARGET-20-PASYRE	46,XY,t(9;11)(p22;q23)[9]/46,XY[4]
TARGET-20-PASYRR	46,XX,inv(16)(p13.1q22)[20]
TARGET-20-PASYTG	47,XX,+10[19]/46,XX[1]
TARGET-20-PASYTW	49,Y,t(X;1)(q24;q22.1),+6,+8,+mar[15]/46,XY[5]
TARGET-20-PASYVX	46,XY,t(6;21;8)(q27;q22;q22)[9]/46,XY[2]
TARGET-20-PASYWV	45,X,-Y,t(8;21)(q22;q22)[20]
TARGET-20-PASYYW	47,XX,+3[2]/46,XX[24]
TARGET-20-PASZAF	47,XX,+8[20]
TARGET-20-PASZBM	46,XX[20]
TARGET-20-PASZEB	46,XY,inv(16)(p13.1q22)[15]/46,XY[5]
TARGET-20-PASZER	46,XX,t(8;21)(q22;q22)[20]
TARGET-20-PASZJC	46,XX,t(1;22)(p13;q13)[7]/46,XX[12]
TARGET-20-PASZJR	46,XX,t(9;11)(p22;q23)[20]
TARGET-20-PASZJT	46,XY,inv(16)(p13.1q22)[22]
TARGET-20-PASZLJ	45,XX,add(2)(q37),-10,der(11)del(11)(q13q22)trp(11)(q23q23) t(10;11)(q11.2;q23)[14]/45,idem,-der(2),dup(7)(p15p22)[4]/46,XX[2]
TARGET-20-PASZUT	46,XX[20]
TARGET-20-PASZYU	46,XY,ins(11;10)(q23;p11.2p13)[25]
TARGET-20-PASZZE	48,XY,add(1)(q32),+4,t(10;11)(p13;q21),- 11,+12,der(12)t(11;12)(q13;p11.2)x2,-13,+2mar[4]/49,idem,+6[14]
TARGET-20-PASZZL	46,XX,i(17)(q10)[20]/46,XX[1}
TARGET-20-PATABB	46,XY,der(8)t(8;16)(q13;q22),der(16)inv(16)(p13.1q22)t(8;16)(q13;q22)[4]/ 47,idem,+22[16]
TARGET-20-PATABK	49,XX,+3,+6,del(13)(q12q14),+21[11]/46,XX[9]
TARGET-20-PATAEA	46,XX,t(9;11)(p22;q23)[11]/46,XX[1]
TARGET-20-PATAER	46,XY[27]
TARGET-20-PATAIY	46,XX,ins(10;11)(p12;q23.1q23.3)[11]/46,XX[9]
TARGET-20-PATAKC	46,XY[20]
TARGET-20-PATAKZ	46,XX[20]
TARGET-20-PATAML	46,XX,(16;21;19)(p11.2;q22;p13.1)[1]/46,idem,dup(1)(q31q21)[17]/46,XX[2]
TARGET-20-PATANY	46,XX,der(7)t(6;7)(q15;q32),t(8;16)(p11.2;p13.3)[14]
TARGET-20-PATASP	47,XX,+1,der(1;7)(q10;p10),+8[16]/49,idem,+21,+21[3]/46,XX[1]
TARGET-20-PATAST	46,XY,t(8;15;21)(q22;q21;q22)[16]/45,X,idem,-Y[4]
TARGET-20-PATAUU	46,XY,del(9)(q22q31),cryp del(12)(p13.1p13.2){?}/46,XY See comments below
TARGET-20-PATAVF	50,XY,+9,+13,+14,inv(16)(p13.1q22),+22[20]
TARGET-20-PATAWB	46,XX[20]
TARGET-20-PATBFL	47,XY,+8[30]
TARGET-20-PATBHG	46,XX[20]
TARGET-20-PATBIP	46,XX[20]
TARGET-20-PATBIR	48,XX,t(2;19)(q14.3;p13.3),der(3)inv(3)(p13q26.3)t(3;4)(q26.3;q21),der(4)t(4;7)(q21;p15),der(7)t(3;7)(q26.3;p15),del(9)(q13q22),+10,+der(19)t(2;19)[12]/46,XX[10]
TARGET-20-PATBIZ	46,XY,t(8;21)(q22;q22)[2]/46,idem,del(11)(q13q22)[18]
TARGET-20-PATBJK	47,XY,+11[3]/46,XY[17]
TARGET-20-PATBNP	46,XX[25] FISH showed ETOx3 in 5% of the nuclei, but not seen by cytogenetics.
TARGET-20-PATBPW	47,XX,der(7)add(7)(p13)t(7;12)(q36;p13),der(12)t(7;12)(q36;p13),del(17)(q23),+19[20]/46,XX[2]
TARGET-20-PATBRA	46,XY[20]
TARGET-20-PATBUR	46,XX,t(1;11)(q21;q23),add(4)(p16),add(18)(p11.2)[13]/48,idem,+6,add(9)(q34), +21[6]/46,XX[1]
TARGET-20-PATBVJ	47,XY,+8[19]/46,XY[1]
TARGET-20-PATBVX	46,XX,inv(16)(p13.1q22)[20]
TARGET-20-PATBYV	46,XY,inv(16)(p13.1q22)[20]
TARGET-20-PATCBV	46,XX,t(11;19)(q23;p13.3)[20]
TARGET-20-PATCGB	46,X,-Y,+8,t(8;21)(q22;q22)[20]
TARGET-20-PATCLR	45,X,-Y,t(8;21)(q22;q22)[20]
TARGET-20-PATCPY	46,XY[20]
TARGET-20-PATCTM	46,XY,t(8;12)(q21.3;p13)[11]/46,XY[3]
TARGET-20-PATCTX	46,XY[20]
TARGET-20-PATCVL	46,XY[30]
TARGET-20-PATCXL	47,XY,t(5;11)(q31;q23),+6[16]/46,XY[4]
TARGET-20-PATCYP	46,XY,t(8;21)(q22;q22)[22]
TARGET-20-PATCYY	46,XY[20]
TARGET-20-PATDFZ	47,XX,+8[11]/46,XX[4]
TARGET-20-PATDHA	46,XX,t(8;21)(q22;q22)[18]/46,idem,del(9)(q12q22)[2]
TARGET-20-PATDIC	46,XX,t(8;21)(q22;q22)[13]/46,idem,del(9)(q12q31)[5]/46,Xx[2]
TARGET-20-PATDLH	47,XY,+16[2]/46,XY[28]
TARGET-20-PATDLI	46,XX[22]
TARGET-20-PATDLZ	46,XY,t(1;11)(p32;q23)[18]/46,XY[2]
TARGET-20-PATDMY	46,X,-Y,+8,t(8;21)(q22;q22)[15]/46,XY[5]
TARGET-20-PATDNN	46,XY,t(9;11)(p22;q23)[8}/48,idem,+2mar[12]
TARGET-20-PATDRB	46,XX[20]
TARGET-20-PATDRL	46,XY,t(10;11)(p13;q21)[1]/46,idem,dup(1)(p22p34)[2]/46,XY[18]
TARGET-20-PATDRZ	46,XX[20]
TARGET-20-PATDVM	46,XX[20]
TARGET-20-PATDYY	46,XY,t(10;11)((p15;q21)[18]/46,XY[2]
TARGET-20-PATEEA	46,XY,t(11;19)(q23;p13.1)[20]
TARGET-20-PATEFH	45,X,-Y[19]/46,XY[1]
TARGET-20-PATEIA	45,X,-X,t(8;21)(q22;q22),del(9)(q12q34)[19]
TARGET-20-PATEID	46,XX,inv(16)(p13.1q22)[4]/46,XX[30]
TARGET-20-PATELT	46,XX,t(2;11)(q31;p15)[20]
TARGET-20-PATELV	46,XY[20]
TARGET-20-PATEMK	46,XX,inv(16)(p13.1q22)[20]
TARGET-20-PATEMV	45,X,-Y,t(8;21)(q22;q22)[18]/46,XY[2]
TARGET-20-PATENX	46,XX,inv(16)(p13.1q22)[17]/46,idem,del(7)(q31)[2]/47,idem,+8[1]
TARGET-20-PATESK	48,XX,+4,+11[cp9]/46,XX[11]
TARGET-20-PATESX	45,XX,del(9)(q13),add(11)(p11.2),-18,add(19)(p13.3)[6]/45,idem,- del(9),del(13)(q12q22)[2]/45,idem,del(1)(p22p32),add(12)(p11.2)[4]/46,XX[8]
TARGET-20-PATETC	48,XY,t(2;11)(q31;p15),+8,+8[19]/46,XY[1]
TARGET-20-PATEUF	46,XX,t(8;21)(q22;q22)[11]/46,XX[3]
TARGET-20-PATEWX	46,XY,inv(16)(p13.1q22)[16]/46,XY[4]
TARGET-20-PATFBW	46,XX[20]
TARGET-20-PATFCZ	46,XY[20]
TARGET-20-PATFDF	Inadequate. ish MLL sep
TARGET-20-PATFGK	46,XY,der(2)t(2;5)(q37;p15.1),t(6;6)(p25;q24),i(7)(q10),add(13)(q14),dup(16)(q22q22),der(18)t(13;18)(q14;q23)[11]/46,XY[25]
TARGET-20-PATFGL	46,XX,inv(16)(p13.1q22)[20]
TARGET-20-PATFMR	47,XY,+8,t(11;19)(q23;p13.1)[14]/46,XY[6]
TARGET-20-PATFNK	46,XY,t(6;9)(p23;q34)[14]/46,XY[6]
TARGET-20-PATFRY	46,XY,t(9;11)(p22;q23)[20]
TARGET-20-PATFYN	46,XY[20]
TARGET-20-PATFZR	46,XY,inv(16)(p13.1q22)[18]/46,XY[2]
TARGET-20-PATGAN	47,XY,del(9)(p22),+10[3]/46,XY[17]
TARGET-20-PATGAY	46,XX,t(8;21)(q22;q22),del(9)(q13q22)[45]/46,XX[55]
TARGET-20-PATGBX	46,XX[25]
TARGET-20-PATGDZ	46,XX,der(5)ins(11;5)(q11;q12q23.3),der(10)(10p15-> 10p12::11q24->11q23::11q11->11q23::10p12-> 10q26),der(11)ins(11;5)ins(10;11)(p12;q11q24)[19]
TARGET-20-PATGGI	45,XY,t(3;17;7)(q26;q22;p22),-7[16]/46,XY[2]
TARGET-20-PATGGY	46,XY,t(8;21)(q22;q22)[18]/46,idem,del(9)(q13q22)[2]
TARGET-20-PATGHV	46,XY,t(9;11)(p22;q23)[20]
TARGET-20-PATGIG	46,XX,t(3;21)(q21;q22),t(8;16)(p11.2;p13.3),der(16)t(8;16)(p11.2;p13.3)[20]/46,XX[20]
TARGET-20-PATGIY	46,XY,(6;11)(q27;q23)[20]
TARGET-20-PATGRP	46,XX,inv(16)(p13.1q22)[20]
TARGET-20-PATGTF	46,XX[20]
TARGET-20-PATGTL	46,XY,t(6;6;9)(p23;q21;q34)[18]/47,idem, +mar[2]
TARGET-20-PATGUB	46,XX[30]
TARGET-20-PATGXE	46,X,inv(Y)(p11.2q11.23)?c,ins(10;11)(p12:q23q12)[21]
TARGET-20-PATGXW	46,XX,t(10;11)(p12;q23)[18]/46,XX[2]
TARGET-20-PATHAE	46,XX,t(6;11)(q27;q23)[17]/46,XY[4]
TARGET-20-PATHIW	46,XY,t(10;16)(p15;q22)[20]
TARGET-20-PATHMB	45,XY,-7,del(12)(p12p13),del(15)(q11.2q22)[21]
TARGET-20-PATHVG	46,XX[25]
TARGET-20-PATHWS	47,XY,+8,t(8;21)(q22;q22)[25]/46,idem,-7[5]
TARGET-20-PATHZC	46,XY[20]
TARGET-20-PATHZL	47,XY,+8[14]/46,XY[6]
TARGET-20-PATIAB	46,XX[20]
TARGET-20-PATIAK	46,XX,inv(16)(p13.1q22)[17]/46,XX[3]
TARGET-20-PATIDY	47,XY,+8,inv(16)(p13.1q22)[6}/48,idem,+21[13]/46,XY[1]
TARGET-20-PATIGE	46,XX[20]
TARGET-20-PATIHH	46,XX[20]
TARGET-20-PATIII	46,XY,t(9;11)(p22;q23)[5]/46,XY[11]
TARGET-20-PATIIM	46,XY,t(11;17)(q23;q25)[20]
TARGET-20-PATILU	46,Y,der(X)t(X;1)(q21.2;q25),der(1)t(1;16)(q25;q22),der(16)inv(16)(p13.1q22)t(X;16)(q25;q22)[19]/46,XY[1]
TARGET-20-PATIRW	46,XX,t(6;19;11)(p21.1;p13.1;q23)[15]/46,XX[5]
TARGET-20-PATISV	46,XX[20]
TARGET-20-PATIVW	46,XY,inv(16)(p13.1q22)[11]/47,idem,+der(8)del(8)(p11.2)del(8)(q11.2q21)[9]
TARGET-20-PATJES	46,XX,der(10)ins(10;11)(p12;q23q14),der(11)del(11)(q14q23)t(11;22)(q23;q11.2),der(22)t(11;22)(q23;q11.2)[10]
TARGET-20-PATJHJ	46,XX,t(4;11)(q21;q23)[14]/46,XX[6]
TARGET-20-PATJIC	46,XX,t(8;21)(q22;q22),del(11)(p11.2),add(22)(p11.2)[4]/46,XX[16]
TARGET-20-PATJKC	46,XX,del(9)(q21)[5]/46,XX[15]
TARGET-20-PATJLP	46,XX,del(8)(q22q24.1),der(8)ins(8;8)(q24.1;q22q24.1)t(8;21)(q22;q22),der(21)t(8;21)(q22;q22)[18]/46,idem,del(9)(q13q22)[2]
TARGET-20-PATJNI	46,XX,t(9;11)(p22;q23)[17]/47,idem,+13{4]
TARGET-20-PATJPY	47,XY,der(2)del(2)(p11.2)t(2;7)(q11.2;p14),der(7)t(2;7)(q11.2;p14),t(11;16)(q14;q22),del(15)(q11.2q15),add(17)(q25),+mar[cp4]/46,XY[16]
TARGET-20-PATJSP	46,XY,inv(16)(p13.1q22)[20]
TARGET-20-PATJUT	48,XY,+8,+9,del(9)(q13q22)x2,t(16;21)(q24;q22)[9]/96,idemx2[5]/46,XY[6]
TARGET-20-PATJWN	46,XY,del(9)(q22q34),t(10;13)(p11.2;q34)[16]/46,XY[4]
TARGET-20-PATJXZ	46,XX[20]
TARGET-20-PATJYT	46,XY,inv(16)(p13.1q22)[12]/46,XY[8]
TARGET-20-PATKAH	45,X,-X,t(8;21)(q22;q22)[20]
TARGET-20-PATKBT	46,XY,der(8)t(8;13)(q13;q14),der(13)t(8;13)t(8;21)(q22;q22),der(21)(t(8;21)(q22; q22)[18]/45,idem,-Y[5]/46,XY[19]
TARGET-20-PATKEA	45,XX,-7,del(19)(p13.1)[18]/46,XX[2]
TARGET-20-PATKGM	46,X,der(X)t(X;22)(p22.1;q13),add(6)(q21),add(22)(q13)[22]
TARGET-20-PATKJB	46,XX[20]
TARGET-20-PATKKI	46,XX[20]
TARGET-20-PATKMB	46,XY[20]
TARGET-20-PATKPC	46,XY[20]
TARGET-20-PATKUG	47,XY,t(5;12;10)(p13;p13;q22),del(9)(q12q22),+del(9)(q12q22)[10]/47,idem,der (7)t(7;17)(p22;q21),-del(9)(q12q22),+22[7]/47,idem,+8,-del(9)(q12q22)[4]
TARGET-20-PATKYC	45,X,-X,del(7)(q34),t(8;21)(q22;q22)[20]
TARGET-20-PATKYT	47,XX,t(7;12)(q36;p13),+19[15]/47,idem,?inv(17)(p11.2p13)[6]/46,XX[1]
TARGET-20-PATLBC	46,XX,t(8;21)(q22;q22)[19]/46,XX[1]
TARGET-20-PATLDB	46,XY[20]
TARGET-20-PATLFJ	49,XY,del(3)(q11.2q25),+6,+19,+21[11]/46,XY[9]
TARGET-20-PATLHB	51,XX,+8,inv(16)(p13.1q22),+18,+19,+21,+22[4]/46,XX[36]
TARGET-20-PATLIG	46,XY[20]
TARGET-20-PATLJF	46,XX[20]
TARGET-20-PATLKU	46,XX[60]
TARGET-20-PATLLK	46,XY[30]
TARGET-20-PATLMH	46,Y,inv(X)(p11.2q26),add(2)(q21),t(6;8)(q13;q13),t(15;20)(q22;q13.3),add(17)(p13)[12]/46,XY[10]
TARGET-20-PATLVC	46,XY[20]
TARGET-20-PATLVK	46,XY,t(6;9)(p23;q34),del(15)(q11.2q15)[2]/45,idem,-Y[cp4]/46,idem,- Y,+4[8]/47,idem,-Y,+4,+13[6]
TARGET-20-PATLXB	46,XX[20]
TARGET-20-PATLZB	46,XY,t(9;11)(p22;q23)[20]
TARGET-20-PATLZC	46,XX,inv(16)(p13.1q22)[8]/46,idem,t(1;7)(p13;p15)[2]
TARGET-20-PATMCW	46,XX,t(11;19)(q23;p13.1)[20]
TARGET-20-PATMDJ	46,XX,t(1;22)(p13;q13)[2]/46,XX[19]
TARGET-20-PATMDZ	46,XX[40]
TARGET-20-PATMFM	46,XX,inv(16)(p13.1q22)[15]/46,XX[5]
TARGET-20-PATMFW	46,XX,inv(16)(p13.1q22)[9]/46,XX[11]
TARGET-20-PATMIK	46,XY,inv(16)(p13.1q22)[20]
TARGET-20-PATMIY	46,XY,t(9;11)(p22;q23)[16]/46,XY[4]
TARGET-20-PATMMC	46,XX[21]
TARGET-20-PATMNT	46,XY,i(7)(p10)[20]
TARGET-20-PATMNY	46,XX[20]
TARGET-21-PAMXZY	46,XY[20]
TARGET-21-PAMYMA	46,Y,t(X;11)(q13;p15.1)[18]/46,XY[2]
TARGET-21-PANVPB	47,XY,+10[14]/46,XY[6]
TARGET-21-PANZLR	47,XX,+8[20]
TARGET-21-PARBTV	46,XY[20]
TARGET-21-PARHRS	47,XY,+4,t(15;21)(q22;q22)[11]/46,XY[10].ish AML1sp
TARGET-21-PARLSL	46,XY[20]
TARGET-21-PARNAW	46,XX[28]
TARGET-21-PARXYR	46,XX[20]
TARGET-21-PARZIA	47,XX,+10[7]/46,XX[13]
TARGET-21-PASDKZ	46,XX[20]
TARGET-21-PASDXR	47,XY,+8[20]
TARGET-21-PASFHK	46,XY,add(14)(q32)[18]/45,idem,psu dic(9;9)(p11;p22)[2]
TARGET-21-PASFJJ	46,XX,inv(2)(p13q22)mat[25]
TARGET-21-PASIGA	46,XY,t(9;11)(p22;q23)[15]/47,idem,+19[2]/46,XY[4]
TARGET-21-PASLZE	46,XX,t(8;21)(q22;q22)[20]
TARGET-21-PASNKZ	46,XX,del(7)(q22)[15]/46,XX[5]
TARGET-21-PASSLT	46,XY,t(10;11)(p13;q14),der(17)t(17;17)(p13;q21),del(12)(p12),+2 mar[4]/48,idem,t(13;15)(q32;q13)[11]/48,idem,add(3)(p12),der(4)inv(4)(q12q25)add(4)(q25),-del(12),der(13)(13pter->13q34::?3p21->3p13::4q25->4qter)[5]
TARGET-21-PASTZK	46,Y,t(X;10)(p11.2;p11.2),add(17)(p11.2)[13]/46,XY[6]
TARGET-21-PASVJS	46,XX,[20]
TARGET-21-PASYEJ	46,XX[30]
TARGET-21-PASYWA	46,XY[20]
TARGET-21-PATAIJ	46,XX,cryp ins(10;11)(p12;q23q23),inv(17)(p13.1q11.2)[20]
TARGET-21-PATHIU	47,XY,+8[14]/46,XX[6]
TARGET-21-PATISD	45,XY,t(3;3)(q21;q26),-7[20]
TARGET-21-PATJMY	46,XY[20]
TARGET-21-PATKBK	46,XY,t(1;22)(p13;q13)[7]/46,XY[13]
TARGET-21-PATKKJ	46,XX,add(9)(p13),+21[16]/46,XX[2]
TARGET-21-PATKWH	46,XY[20]
